# Supplementary material for: Kinetic Insights into Methanol Synthesis from CO2 Hydrogenation at Atmospheric Pressure over Intermetallic Pd2Ga Catalyst
Source: Glob Chall. 2024 Sep 20;8(10):2400159. doi: 10.1002/gch2.202400159 (PMC11469785; doi:10.1002/gch2.202400159)
Supplement: Supplementary file 2 — Supporting Information [file GCH2-8-2400159-s001.xlsx]

## Sheet: Sheet1
	value of surface coverage for all the intermediates																				Fractional surface coverage of each intermediate
Temperature (°C)	H	CO2	HCOOH	HCOO	CH3OH	5	18	19	20	21	22	23	24	25	26	27	28	29	30	31	H	CO2	HCOOH	HCOO	CH3OH	5	18	19	20	21	22	23	24	25	26	27	28	29	30	31
150	0.1	1.99986e-05	1.99986e-07	1.54882e-10	1.23027e-13	1e-16	1e-16	1e-16	1e-16	1e-16	1e-16	1e-16	1e-16	1e-16	1e-16	1e-16	1e-16	1e-16	1e-16	1e-16	0.999798	0.000199946	1.99946e-06	1.5485e-09	1.23002e-12	9.99798e-16	9.99798e-16	9.99798e-16	9.99798e-16	9.99798e-16	9.99798e-16	9.99798e-16	9.99798e-16	9.99798e-16	9.99798e-16	9.99798e-16	9.99798e-16	9.99798e-16	9.99798e-16	9.99798e-16
156	0.1	2.34909e-05	2.34909e-07	1.86638e-10	1.51705e-13	1e-16	1e-16	1e-16	1e-16	1e-16	1e-16	1e-16	1e-16	1e-16	1e-16	1e-16	1e-16	1e-16	1e-16	1e-16	0.999798	0.000234862	2.34862e-06	1.866e-09	1.51674e-12	9.99798e-16	9.99798e-16	9.99798e-16	9.99798e-16	9.99798e-16	9.99798e-16	9.99798e-16	9.99798e-16	9.99798e-16	9.99798e-16	9.99798e-16	9.99798e-16	9.99798e-16	9.99798e-16	9.99798e-16
162	0.1	2.75931e-05	2.75931e-07	2.24905e-10	1.87068e-13	1e-16	1e-16	1e-16	1e-16	1e-16	1e-16	1e-16	1e-16	1e-16	1e-16	1e-16	1e-16	1e-16	1e-16	1e-16	0.999798	0.000275875	2.75875e-06	2.2486e-09	1.8703e-12	9.99798e-16	9.99798e-16	9.99798e-16	9.99798e-16	9.99798e-16	9.99798e-16	9.99798e-16	9.99798e-16	9.99798e-16	9.99798e-16	9.99798e-16	9.99798e-16	9.99798e-16	9.99798e-16	9.99798e-16
168	0.1	3.24116e-05	3.24116e-07	2.71019e-10	2.30675e-13	1e-16	1e-16	1e-16	1e-16	1e-16	1e-16	1e-16	1e-16	1e-16	1e-16	1e-16	1e-16	1e-16	1e-16	1e-16	0.999798	0.00032405	3.2405e-06	2.70964e-09	2.30628e-12	9.99798e-16	9.99798e-16	9.99798e-16	9.99798e-16	9.99798e-16	9.99798e-16	9.99798e-16	9.99798e-16	9.99798e-16	9.99798e-16	9.99798e-16	9.99798e-16	9.99798e-16	9.99798e-16	9.99798e-16
174	0.1	3.80715e-05	3.80715e-07	3.26588e-10	2.84446e-13	1e-16	1e-16	1e-16	1e-16	1e-16	1e-16	1e-16	1e-16	1e-16	1e-16	1e-16	1e-16	1e-16	1e-16	1e-16	0.999798	0.000380638	3.80638e-06	3.26522e-09	2.84389e-12	9.99798e-16	9.99798e-16	9.99798e-16	9.99798e-16	9.99798e-16	9.99798e-16	9.99798e-16	9.99798e-16	9.99798e-16	9.99798e-16	9.99798e-16	9.99798e-16	9.99798e-16	9.99798e-16	9.99798e-16
180	0.1	4.47198e-05	4.47198e-07	3.9355e-10	3.50752e-13	1e-16	1e-16	1e-16	1e-16	1e-16	1e-16	1e-16	1e-16	1e-16	1e-16	1e-16	1e-16	1e-16	1e-16	1e-16	0.999798	0.000447108	4.47108e-06	3.93471e-09	3.50681e-12	9.99798e-16	9.99798e-16	9.99798e-16	9.99798e-16	9.99798e-16	9.99798e-16	9.99798e-16	9.99798e-16	9.99798e-16	9.99798e-16	9.99798e-16	9.99798e-16	9.99798e-16	9.99798e-16	9.99798e-16
186	0.1	5.25291e-05	5.25291e-07	4.74242e-10	4.32514e-13	1e-16	1e-16	1e-16	1e-16	1e-16	1e-16	1e-16	1e-16	1e-16	1e-16	1e-16	1e-16	1e-16	1e-16	1e-16	0.999798	0.000525185	5.25185e-06	4.74146e-09	4.32426e-12	9.99798e-16	9.99798e-16	9.99798e-16	9.99798e-16	9.99798e-16	9.99798e-16	9.99798e-16	9.99798e-16	9.99798e-16	9.99798e-16	9.99798e-16	9.99798e-16	9.99798e-16	9.99798e-16	9.99798e-16
192	0.1	6.17021e-05	6.17021e-07	5.71479e-10	5.33335e-13	1e-16	1e-16	1e-16	1e-16	1e-16	1e-16	1e-16	1e-16	1e-16	1e-16	1e-16	1e-16	1e-16	1e-16	1e-16	0.999798	0.000616896	6.16896e-06	5.71363e-09	5.33227e-12	9.99798e-16	9.99798e-16	9.99798e-16	9.99798e-16	9.99798e-16	9.99798e-16	9.99798e-16	9.99798e-16	9.99798e-16	9.99798e-16	9.99798e-16	9.99798e-16	9.99798e-16	9.99798e-16	9.99798e-16
198	0.1	7.2477e-05	7.2477e-07	6.88652e-10	6.57658e-13	1e-16	1e-16	1e-16	1e-16	1e-16	1e-16	1e-16	1e-16	1e-16	1e-16	1e-16	1e-16	1e-16	1e-16	1e-16	0.999798	0.000724623	7.24623e-06	6.88513e-09	6.57525e-12	9.99798e-16	9.99798e-16	9.99798e-16	9.99798e-16	9.99798e-16	9.99798e-16	9.99798e-16	9.99798e-16	9.99798e-16	9.99798e-16	9.99798e-16	9.99798e-16	9.99798e-16	9.99798e-16	9.99798e-16
204	0.1	8.51334e-05	8.51334e-07	8.29851e-10	8.10961e-13	1e-16	1e-16	1e-16	1e-16	1e-16	1e-16	1e-16	1e-16	1e-16	1e-16	1e-16	1e-16	1e-16	1e-16	1e-16	0.999798	0.000851162	8.51162e-06	8.29683e-09	8.10797e-12	9.99798e-16	9.99798e-16	9.99798e-16	9.99798e-16	9.99798e-16	9.99798e-16	9.99798e-16	9.99798e-16	9.99798e-16	9.99798e-16	9.99798e-16	9.99798e-16	9.99798e-16	9.99798e-16	9.99798e-16
210	0.1	0.0001	1e-06	1e-09	1e-12	1e-16	1e-16	1e-16	1e-16	1e-16	1e-16	1e-16	1e-16	1e-16	1e-16	1e-16	1e-16	1e-16	1e-16	1e-16	0.999798	0.000999798	9.99798e-06	9.99798e-09	9.99798e-12	9.99798e-16	9.99798e-16	9.99798e-16	9.99798e-16	9.99798e-16	9.99798e-16	9.99798e-16	9.99798e-16	9.99798e-16	9.99798e-16	9.99798e-16	9.99798e-16	9.99798e-16	9.99798e-16	9.99798e-16
216	0.1	0.000102329	1.02329e-06	1e-09	1.02329e-12	1e-16	1e-16	1e-16	1e-16	1e-16	1e-16	1e-16	1e-16	1e-16	1e-16	1e-16	1e-16	1e-16	1e-16	1e-16	0.999798	0.00102309	1.02309e-05	9.99798e-09	1.02309e-11	9.99798e-16	9.99798e-16	9.99798e-16	9.99798e-16	9.99798e-16	9.99798e-16	9.99798e-16	9.99798e-16	9.99798e-16	9.99798e-16	9.99798e-16	9.99798e-16	9.99798e-16	9.99798e-16	9.99798e-16
222	0.1	0.000104713	1.04713e-06	1e-09	1.04713e-12	1e-16	1e-16	1e-16	1e-16	1e-16	1e-16	1e-16	1e-16	1e-16	1e-16	1e-16	1e-16	1e-16	1e-16	1e-16	0.999798	0.00104692	1.04692e-05	9.99798e-09	1.04692e-11	9.99798e-16	9.99798e-16	9.99798e-16	9.99798e-16	9.99798e-16	9.99798e-16	9.99798e-16	9.99798e-16	9.99798e-16	9.99798e-16	9.99798e-16	9.99798e-16	9.99798e-16	9.99798e-16	9.99798e-16
228	0.1	0.0001	1e-06	1e-09	1.07152e-12	1e-16	1e-16	1e-16	1e-16	1e-16	1e-16	1e-16	1e-16	1e-16	1e-16	1e-16	1e-16	1e-16	1e-16	1e-16	0.999798	0.000999798	9.99798e-06	9.99798e-09	1.0713e-11	9.99798e-16	9.99798e-16	9.99798e-16	9.99798e-16	9.99798e-16	9.99798e-16	9.99798e-16	9.99798e-16	9.99798e-16	9.99798e-16	9.99798e-16	9.99798e-16	9.99798e-16	9.99798e-16	9.99798e-16
234	0.1	0.000107152	1.02329e-06	1e-09	9.54993e-13	1e-16	1e-16	1e-16	1e-16	1e-16	1e-16	1e-16	1e-16	1e-16	1e-16	1e-16	1e-16	1e-16	1e-16	1e-16	0.999798	0.0010713	1.02309e-05	9.99798e-09	9.548e-12	9.99798e-16	9.99798e-16	9.99798e-16	9.99798e-16	9.99798e-16	9.99798e-16	9.99798e-16	9.99798e-16	9.99798e-16	9.99798e-16	9.99798e-16	9.99798e-16	9.99798e-16	9.99798e-16	9.99798e-16
240	0.1	8.91251e-05	8.91251e-07	1e-09	1e-12	1e-16	1e-16	1e-16	1e-16	1e-16	1e-16	1e-16	1e-16	1e-16	1e-16	1e-16	1e-16	1e-16	1e-16	1e-16	0.999798	0.000891071	8.91071e-06	9.99798e-09	9.99798e-12	9.99798e-16	9.99798e-16	9.99798e-16	9.99798e-16	9.99798e-16	9.99798e-16	9.99798e-16	9.99798e-16	9.99798e-16	9.99798e-16	9.99798e-16	9.99798e-16	9.99798e-16	9.99798e-16	9.99798e-16
246	0.1	0.000104713	1.04713e-06	1e-09	1.04713e-12	1e-16	1e-16	1e-16	1e-16	1e-16	1e-16	1e-16	1e-16	1e-16	1e-16	1e-16	1e-16	1e-16	1e-16	1e-16	0.999798	0.00104692	1.04692e-05	9.99798e-09	1.04692e-11	9.99798e-16	9.99798e-16	9.99798e-16	9.99798e-16	9.99798e-16	9.99798e-16	9.99798e-16	9.99798e-16	9.99798e-16	9.99798e-16	9.99798e-16	9.99798e-16	9.99798e-16	9.99798e-16	9.99798e-16
252	0.1	0.000102329	1.02329e-06	1e-09	1e-12	1e-16	1e-16	1e-16	1e-16	1e-16	1e-16	1e-16	1e-16	1e-16	1e-16	1e-16	1e-16	1e-16	1e-16	1e-16	0.999798	0.00102309	1.02309e-05	9.99798e-09	9.99798e-12	9.99798e-16	9.99798e-16	9.99798e-16	9.99798e-16	9.99798e-16	9.99798e-16	9.99798e-16	9.99798e-16	9.99798e-16	9.99798e-16	9.99798e-16	9.99798e-16	9.99798e-16	9.99798e-16	9.99798e-16
